# Supplementary material for: Comparative mitogenome analysis reveals mitochondrial genome characteristics in eight strains of Beauveria
Source: PeerJ. 2022 Sep 28;10:e14067. doi: 10.7717/peerj.14067 (PMC9526403; doi:10.7717/peerj.14067)
Supplement: File S1 [file peerj-10-14067-s002.zip]

Archive with 10 entries (9 files):
- supplementary_file_S1 peak figure/
- supplementary_file_S1 peak figure/cox1_trnR_nad1_1.ab1
- supplementary_file_S1 peak figure/cox1_trnR_nad1_2.ab1
- supplementary_file_S1 peak figure/cox1_trnR_nad1_3.ab1
- supplementary_file_S1 peak figure/cox2_cDNA.ab1
- supplementary_file_S1 peak figure/cox2_mito_1.ab1
- supplementary_file_S1 peak figure/cox2_mito_2.ab1
- supplementary_file_S1 peak figure/cox3_trnG_nad6_1.ab1
- supplementary_file_S1 peak figure/rns_trnY_trnD_trnS_trnN_cox3_1.ab1
- supplementary_file_S1 peak figure/trnP_rnl_1.ab1
